# Supplementary material for: Plant-Based Alternatives to Cheese Formulated Using Blends of Zein and Chickpea Protein Ingredients
Source: Foods. 2023 Apr 1;12(7):1492. doi: 10.3390/foods12071492 (PMC10093979; doi:10.3390/foods12071492)
Supplement: Supplementary file 1 [file foods-12-01492-s001.zip]

Archive with 1 entries (1 files):
- foods-2291845-supplementary.pdf
